# Supplementary material for: Cross sectional analysis of clinical trials search results for cancer patients using a navigator-assisted clinical trials search using five different search engines
Source: PLoS One. 2025 Jun 25;20(6):e0326139. doi: 10.1371/journal.pone.0326139 (PMC12193830; doi:10.1371/journal.pone.0326139)
Supplement: S2 File — (XLSX) [file pone.0326139.s002.xlsx]

## Sheet: 1. Complete Data
Patient	CTN	ClinicalTrials.Gov				CanadianClinicalTrials						OntarioClinicalTrials					3CTN					Q-CROC (OncoQuebec)
		# total studies shown	# eligible	# only in quebec	# only in Bethesda	# total studies shown	# eligible	Ontario only	# eligible in Quebec (not ontario)	# not found on CTG initial search	# not found on CTG at all	# total studies shown	# eligible	# eligible in Quebec	# not found on CTG initial search	# not found on CTG at all	# total studies shown	# eligible	# eligible in Quebec	# not found on CTG initial search	# not found on CTG at all	# total studies shown	# eligible	# not found on CTG initial search	# not found on CTG at all
1	1	15	7	0	0												2	0	0	2	0	2	1	2	0
	2	10	4	0	0							4	1	1	0	0
	3	10	5	0	0	13	2		0	1	0
2	1	0	0	0	0	3	1		0	1	0
	2	0	0	0	0							0	0		0
	3	0	0	0	0												0	0	0	0	0	0	0	0	0
3	1	0	0	0	1							0	0	0	0	0	4	3	1	4	0	1	0	1	1
	2	0	0	0	0							0	0		0	0
	3	4	0	0	0	50	10		0	10	0
4	1	3	2	0	2	6	3		1	3	0	2	2	0	0	0	4	0	0	4	0	1	1	1	0
	2	12	2	0	2							0	0		0	0
	3	2	0	0	0	2	1		0	1	0
5	1	6	5	3	4												4	1	0	2	0	3	2	0	0
	2	1	1	0	1							2	1		2	0
	3	18	4	1	0	1	0		0	0	0
6	1	3	1	3	4												2	1	0	1	1	2	0	1	0
	2	5	1	0	1							0	0		0	0
	3	3	1	1	0	50	10		0	10	0
7	1	3	1	0	2												2	0	0	1	1	10	4	8	1
	2	5	1	0	0							0	0	0	0	0
	3	5	2	0	0	4	4		1	4	0
8	1	16	5	3	2												1	0	0	0	0	8	2	5	0
	2	12	3	1	3							8	4		0	0
	3	7	4	0	3	7	2			1	0
9	1	6	5	3	3												2	1	1	1	0	4	1	3	0
	2	9	2	0	2							0	0	0	0	0
	3	0	0	0	0	3	0		0	0	0
10	1	0	0	0	0	0	0		0	0	0						2	1	1	2	0	5	4 (1 not in Quebec)	5	0
	2	2	0	0	0
	3	0	0	0	0							0	0	0	0	0
11	1	0	0	0	0	8	0		0	0	0
	2	0	0	0	0							0	0		0	0
	3	0	0	0	0												2	0	0	2	0	8	5	7	1
12	1	25	12	4	0												2	1	1	1	0	6	1	3	0
	2	22	13	1	0	4	1			1	0	0	0		0	0
	3	17	10	0	0
13	1	0	0	0	1												3	0	0	3	0	8	4	8	1
	2	2	1	0	1							0	0		0	0
	3	4	1	0	1	1	0		0	0	0
14	1	4	0	0	0												17	1	1	1	0	2	1	1	0
	2	1	1	0	0							0	0	0	0	0
	3	1	0	0	0	1	1		0	1	0
15	1	11	4	2	1	6	2		1	0	0
	2	17	6	4	1												1	0	0	1	0	4	1	3	0
	3	12	2	2	0							0	0	0	0	0
16	1	1	0	0	0												1	0	0	1	0	12	2	12	0
	2	0	0	0	0							4	1	1	2	0
	3	1	0	0	0	1	1		0	1	0
17	1	16	5	4	1												1	0	0	0	0	4	1	3	0
	2	11	6	2	2	6	2		1	0	0
	3	12	3	0	3							8
18	1	8	1	0	1							4	0	0	0	0
	2	9	4	0	0	41	9		5	8	0
	3	6	4	1	1												4	1	0	3	0	8	5	7	0
			129	35	43	207	49
